# Supplementary material for: Steam Activation of Acid-Chars for Enhanced Textural Properties and Pharmaceuticals Removal
Source: Nanomaterials (Basel). 2022 Oct 5;12(19):3480. doi: 10.3390/nano12193480 (PMC9565870; doi:10.3390/nano12193480)
Supplement: Supplementary file 1 [file nanomaterials-12-03480-s001.zip]

Archive with 1 entries (1 files):
- nanomaterials-1929649-supplementary.pdf
